# Supplementary material for: Extracellular Vesicles as Novel Diagnostic and Therapeutic Agents for Non-Melanoma Skin Cancer: A Systematic Review
Source: Int J Mol Sci. 2024 Feb 23;25(5):2617. doi: 10.3390/ijms25052617 (PMC10931606; doi:10.3390/ijms25052617)
Supplement: Supplementary file 1 [file ijms-25-02617-s001.zip]

Archive with 1 entries (1 files):
- ijms-2831185-supplementary.pdf
